# Supplementary material for: N-Glycoprofiling of SLC35A2-CDG: Patient with a Novel Hemizygous Variant
Source: Biomedicines. 2023 Feb 16;11(2):580. doi: 10.3390/biomedicines11020580 (PMC9952902; doi:10.3390/biomedicines11020580)
Supplement: Supplementary file 1 [file biomedicines-11-00580-s001.zip]

Archive with 1 entries (1 files):
- biomedicines-2134710-supplementary.pdf
